# Supplementary material for: Analysis of SIRT1 Gene SNPs and Clinical Characteristics in Medication-Related Osteonecrosis of the Jaw
Source: Int J Mol Sci. 2024 Mar 25;25(7):3646. doi: 10.3390/ijms25073646 (PMC11011248; doi:10.3390/ijms25073646)
Supplement: Supplementary file 1 [file ijms-25-03646-s001.zip]

Archive with 2 entries (2 files):
- Suppl1.xlsx
- Suppl2.pdf
