# Supplementary material for: Analysis of SIRT1 Gene SNPs and Clinical Characteristics in Medication-Related Osteonecrosis of the Jaw
Source: Int J Mol Sci. 2024 Mar 25;25(7):3646. doi: 10.3390/ijms25073646 (PMC11011248; doi:10.3390/ijms25073646)
Supplement: Supplementary file 1 [file ijms-25-03646-s001.zip › Suppl1.xlsx]

## Sheet: Data
Name	Sample ID	Sex	Age	Primary disease	Diabetes mellitus	Chemotherapy	Corticoster.	Denosumab treatment	Type of bisphosphate	Hormone therapy	Method of administration	Treatment duration	Previous dentoalvolar treatment/Tooth extraction	Smoking	Max./mand.	Localization(quadrant)	Area	Stage	Conservative therapy	Necrosis elsewhere	Surgical therapy	Stage improvment	Healing	Per Primam / Per secundam	Number of recurrences	Sirt-1 rs932658	Sirt-1 rs7896005	Sirt-1 rs7894483	Sirt-1 rs3758391
Adamik György	ONJ2201	2	85	1	1	2	2	2	1	2	1	27	2	2	1	3	1.2	2	1	2	1	0	2	-1	-1	1	1	1	1
Dr. Andai György	ONJ2202	2	86	2	2	2	2	1	-1	1	-1	147	1	2	3	1.4	1.2	2	1	1	1	2	1	1	1	1	1	1	1
Alpári Mátyásné	ONJ2203	1	64	3	1	1	2	2	2	2	4	75	2	2	1	3	2	2	1	2	1	2	1	1	1	1	2	2	2
Burkus Istvánné	ONJ2204	1	53	3	2	1	2	2	1	1	-1	-1	1	1	2	1	3.1	2	1	2	1	-1	1	1	0	1	1	1	1
Búzás Sándorné	ONJ2205	1	79	7	2	1	1	1	1	2	1	159	1	2	1	3	3.1	3	1	2	1	1	1	1	0	1	1	1	1
Csáki Józsefné	ONJ2206	1	80	3	2	1	2	1	5	1	2	75	2	2	2	2	2	2	1	2	1	2	1	1	0	1	1	1	1
Deézsi Ferenc János	ONJ2207	2	91	2	2	1	1	2	1	1	1	51	2	2	2	1	3.1	2	1	1	1	1	2	2	1	1	1	1	1
Draskóczy Kálmánné	ONJ2208	1	73	3	1	1	2	2	5	1	4	75	1	2	1	4	2	2	1	2	1	2	1	1	0	1	1	1	1
Erdélyi Tamás	ONJ2209	2	53	-1	2	-1	-1	1	-1	-1	-1	-1	1	2	2	1	2	2	1	1	1	2	1	1	2	1	2	2	2
Fehér Endréné	ONJ2210	1	55	3	2	1	2	2	1	2	1	-1	2	1	1	3	1.2	2	1	2	1	2	1	1	0	1	1	1	1
Fekete Árpádné	ONJ2211	1	45	3	2	1	1	2	1	1	1	51	2	1	1	3	1	3	1	2	1	2	1	1	0	1	1	1	1
Fekete Krisztina Rita	ONJ2212	1	53	3	2	1	1	2	1	1	1	10	1	2	1	3.4	1	2	1	2	1	1	1	1.2	2	2	2	2	2
Ferbert Péter Pál	ONJ2213	2	86	2	2	2	2	2	1	1	1	39	1	2	2	1	2	2	1	2	1	2	1	1	0	2	2	2	2
Herman Józsefné	ONJ2215	1	64	4	2	1	2	2	1	2	1	123	1	2	1	4	1	2	1	2	1	2	1	1	1	2	2	2	2
Ivády Sándorné	ONJ2216	1	84	1	1	2	2	2	1	2	1	51	2	2	1	4	2	2	1	2	1	-	1	-1	-1	2	2	2	2
Jakab Károlyné	ONJ2217	1	79	3	2	1	2	1	-1	1	-1	27	1	2	2	2	3,1,2	3	1	1	1	3	1	1	0	3	3	3	3
Juhász Istvánné	ONJ2218	1	79	5	2	2	2	2	2	2	3	-1	2	2	1	4	2	2	1	2	1	2	1	1	0	1	2	2	2
Dr. Kárpáti Lászlóné	ONJ2220	1	74	3	2	1	2	2	1	1	1	6	2	1	2	1	3.1	2	1	1	1	1	1	2	7	1	3	3	3
Katonáné Finszter Mária Valéria	ONJ2221	1	70	3	2	1	2	2	1	1	1	39	1	2	1	3	1	2	1	2	1	2	1	1	1	2	2	2	2
Kiss Tibor	ONJ2223	2	73	2	2	2	2	1	-1	1	-1	75	1	2	2	1	3.1	2	1	2	1	2	1	1	0	2	2	2	2
Koperda Zsuzsanna	ONJ2224	1	48	3	2	1	1	1	1	1	1	39	2	2	1	4	3	2	1	2	1	1	1	2	0	3	3	3	3
Kurucz Erzsébet	ONJ2225	1	60	6	2	1	1	2	1	2	1	30	1	2	1	3.4	3.1	2	1	2	1	2	1	1	0	1	2	2	2
Kovácsné Dr. Fábián Beáta	ONJ2226	1	66	1	2	1	1	2	1	2	1	45	1	2	1	4	2	2	1	2	1	1	1	1	1	1	1	1	1
Márkus Ferenc	ONJ2227	2	73	2	2	2	2	1	1	1	2	12	1	2	1	3	12	3	1	2	1	2	1	1	4	1	1	1	1
Osztolykán Pálné	ONJ2228	1	66	5	2	2	2	2	-1	2	-1	40	2	1	1	3	3,1,2	3	1	2	1	3	1	1	0	3	3	3	3
Pázmány Tamás Ferencné	ONJ2229	1	53	3	2	1	1	1	1	1	5	10	1	1	2	2	-1	2	1	1	1	2	1	2	1	2	2	2	2
Rácz Miklósné	ONJ2231	1	71	3	2	1	2	1	1	1	1	57	1	2	2	2	1	2	1	2	1	1	1	1	0	2	2	2	2
Rókás Tamásné	ONJ2232	1	70	5	2	2	2	2	3	1	3	12	2	2	1	4	2	2	1	2	1	2	1	2	0	1	2	2	2
Saikó János	ONJ2233	2	90	2	2	2	1	1	-1	1	-1	-1	1	2	1	3	2	2	1	2	1	2	2	1	0	2	2	2	2
Sarlai Ivánné	ONJ2234	1	74	3	2	1	1	2	1	1	1	45	1	2	1	3	1.2	3	1	2	1	1	1	-1	2	1	1	1	1
Sisák Piroska	ONJ2235	1	75	3	2	1	2	1	-1	1	-1	27	1	2	1	3.4	3	2	2	2	1	2	1	2	0	1	1	1	1
Sléber Zoltánné	ONJ2236	1	73	3	1	2	2	1	-1	1	-1	-1	1	2	1	3.4	3,1,2	2	1	2	1	2	1	2	0	1	2	2	2
Strohmayer József	ONJ2237	2	65	1	2	2	2	2	-1	2	-1	-1	1	2	1	4	1	2	1	2	1	2	1	1	0	3	3	3	3
Szász Gáborné	ONJ2238	1	84	5	1	2	2	1	-1	2	6	-1	1	2	1	4	1.2	3	1	2	1	3	1	1	0	1	1	1	1
Végváriné Bodnár Zsuzsanna	ONJ2239	1	72	5	2	2	1	2	4	2	3	60	1	2	2	1	3	2	1	2	1	-1	1	-1	1	1	1	1	1
Zseleznikné Balázs Erzsébet	ONJ2240	1	61	1	2	1	1	2	1	2	1	-1	2	1	1	4	1.2	3	1	2	1	2	1	1	1	1	2	1	1
Dr. Vámosi Anna Rozália	ONJ2241	1	64	1	1	1	2	2	-1	2	-1	180	1	2	1	4	2	2	1	2	1	2	1	1	0	2	2	2	2
Égerné Huszti Ildikó	ONJ2242	1	52	8	2	1	2	2	1	1	1	24	2	1	1	3	2	2	1	2	1	2	1	1	0	1	1	1	1
Tóth Lajosné	ONJ2243	1	75	3	2	1	1	1	-1	1	-1	31	1	2	2	1	2	2	1	2	1	2	1	1	0	1	-1	-1	-1
Uy Károlyné	ONJ2245	1	77	3	1	-1	-1	1	-1	1	-1	-1	1	2	1	3	1.2	3	1	2	1	2	2	-1	-1	1	-1	1	1
Mesterházy Tibor	ONJ2246	2	81	2	2	1	-1	1	-1	1	-1	58	-1	2	1	4	1,2,3	3	1	1	1	-1	-1	-1	-1	1	-1	2	2
Farkasová Katarina	ONJ2247	1	51	5	2	2	2	2	2	2	3	34	1	1	2	1	1.2	2	1	2	1	2	1	1	0	2	-1	2	-1
Bertáné Pantler Mária	ONJ2248	1	57	3	2	1	-1	1	-1	2	-1	-1	-1	1	2	2	1	2	1	1	1	-1	-1	-1	-1	1	-1	1	1
Majsai Melinda	ONJ2249	1	56	3	2	1	1	1	-1	1	-1	22	1	1	1	3	1.2	2	1	2	1	-1	-1	-1	-1	3	3	-1	3
Melczer Lászlóné	ONJ2250	1	60	3	2	2	2	1	-1	2	2	10	2	2	1	4	2	2	1	2	1	1	2	-1	-1	2	2	2	3
Marczis István	ONJ2251	2	86	2	2	1	-1	1	-1	1	-1	-1	1	2	1	3	1.2	1	1	2	1	1	-1	-1	-1	1	1	1	1
Siposné Pongor Etelka	ONJ2252	1	60	3	2	1	2	1	1	2	-1	12	2	2	2	1.2	1.3	3	1	2	1	3	1	1	0	2	2	2	2
Kósa Julianna	ONJ2253	1	74	1	2	1	1	1	-1	2	-1	10	-1	2	1	3	1.2	3	1	1	1	2	2	-1	-1	1	1	1	1
Ács István	ONJ2254	2	65	2	2	1	1	1	1	1	2	10	2	2	1	4	1.2	2	1	2	1	1	2	2	-1	1	1	1	1
Németh Judit	ONJ2255	1	75	5	2	2	2	1	2	2	1	58	2	2	1	4	2	2	1	2	1	2	1	1	0	1	-1	1	1
Vígh Béla	ONJ2256	2	75	1	1	1	1	2	1	2	1	11	2	2	1	3.4	1.2	2	1	1	1	2	-1	-1	-1	1	1	1	1
Gráfel Jánosné	ONJ2257	1	77	1	1	1	1	1	-1	2	-1	-1	2	2	2	2	1.2	2	1	2	1	2	1	2	0	1	1	1	1
Révész Zoltán Ferencné	ONJ2258	1	69	1	2	2	2	2	1	2	1	-1	2	2	1	4	2	3	1	2	1	3	1	1	1	1	1	1	1
Melczer Lászlóné	ONJ2259	1	60	3	2	2	2	1	-1	1	-1	5	2	2	1	4	1.2	2	1	2	1	-1	-1	-1	-1	2	2	2	2
Svéda László	ONJ2260	2	64	2	2	1	1	2	1	-1	1	70	2	2	2	1	2	3	1	2	1	2	-1	2	-1	1	1	1	1
Kovács Sándor	ONJ2261	2	71	6	2	1	1	2	1	2	1	46	1	2	2	2	2	2	1	1	1	2	1	1	0	1	1	-1	1
Beckmann Lászlóné	ONJ2262	1	72	3	1	-1	-1	1	-1	1	-1	-1	1	2	1	3	1.3	3	1	2	1	-1	-1	-1	1	3	3	3	3
Jánosy Jánosné	ONJ2263	1	73	-1	2	1	-1	1	-1	1	-1	34	2	2	1	3	1.3	2	1	2	1	2	1	1	0	1	1	1	1
Kerekesné Hochstein Mária Magdolna	ONJ2264	1	71	3	1	1	1	2	1	1	1	22	1	2	1	3	1.2	2	1	2	1	2	1	2	1	2	2	2	2
Zeilstra Wilhelmus Johannes	ONJ2265	2	68	1	1	1	2	2	1	2	1	45	1	2	1	4	2	3	1	2	1	-1	-1	-1	-1	1	1	1	1

## Sheet: Legend
Sex	1=female	2=male
Age	n
Primary disease	1=Myeloma multiplex	2=Prostate cancer	3=Breast cancer	4=Colon cancer	5=osteoporosis	6=Lung cancer	7=Melanoma	8=Cervix cancer
Diabetes mellitus	1=yes	2=no
Chemotherapy	1=yes	2=no
Corticoster.	1=yes	2=no
Denosumab treatment	1=yes	2=no
Type of bisphosphate	1=zoledronate	2=ibandronate	3=rizedronate	4=alendronate	5=ibandronate+zoledronate
Hormone therapy	1=yes	2=no
Method of administration	1=iv.	2=inj.	3=p.o	4=iv., po.	5=inj., iv.	6=po., inj.
Treatment duration	n (months)
Previous dentoalvolar treatment/Tooth extraction	1=yes	2=no
Smoking	1=yes	2=no
Max./mand.	1=mandible	2=maxilla	3=mand+max
Localization(quadrant)	1=upper right	2=upper left	3=lower left	4=lower right
Area	1=premolar	2=molar	3=frontal
Stage	1	2	3
Conservative therapy	1=yes	2=no
Necrosis elsewhere	1=yes	2=no
Surgical therapy	1=yes	2=no
Stage improvment	n (the number of stages by which the severity of the disease has decreased)
Healing	1=yes	2=no
Per Primam / Per secundam	1=Per primam	2=Per secundam
Number of recurrences	n
Sirt-1 rs932658	1=CC	2=AC	3=AA
Sirt-1 rs7896005	1=GG	2=GA	3=AA
Sirt-1 rs7894483	1=TT	2=AT	3=AA
Sirt-1 rs3758391	1=CC	2=CT	3=TT
Unknown="-1"
